# Supplementary material for: Termite colonies from mid-Cretaceous Myanmar demonstrate their early eusocial lifestyle in damp wood
Source: Natl Sci Rev. 2019 Sep 13;7(2):381–90. doi: 10.1093/nsr/nwz141 (PMC8288961; doi:10.1093/nsr/nwz141)
Supplement: nwz141_Supplemental_Files [file nwz141_supplemental_files.zip]

Archive with 4 entries (4 files):
- Supplementary_figures_and_text.docx
- Supplementary_file_1.xls
- Supplementary_file_2.xls
- Supplementary_file_3.tnt
