# Supplementary material for: Termite colonies from mid-Cretaceous Myanmar demonstrate their early eusocial lifestyle in damp wood
Source: Natl Sci Rev. 2019 Sep 13;7(2):381–90. doi: 10.1093/nsr/nwz141 (PMC8288961; doi:10.1093/nsr/nwz141)
Supplement: nwz141_Supplemental_Files [file nwz141_supplemental_files.zip › Supplementary_file_1.xls]

## Sheet: CNU008418
Data of the Cosmotermes multus gen. et sp. nov., individuals preserved in CNU008418 (figure on the right). Body directions are observed from the front. The termite specimen numbers are constituted with CNU–TER–BU–20180+”nn” (nn represents the double-digit number in the figure).
Number	caste	state of preservation	Number of antennomeres	Body direction	body length (mm)
CNU–TER–BU–2018001	Worker/pseudergate	incomplete	?	dorsal	unmeasurable
CNU–TER–BU–2018002	Worker/pseudergate	incomplete	?	dorsal	unmeasurable
CNU–TER–BU–2018003	Worker/pseudergate	fine	13	dorsal	3.3
CNU–TER–BU–2018004	Worker/pseudergate	general	17	lateral	3.1
CNU–TER–BU–2018005	Worker/pseudergate	fine	17	dorsal	4.2
CNU–TER–BU–2018006	Worker/pseudergate	general	17	ventral	4.8
CNU–TER–BU–2018007	Worker/pseudergate	general	17	ventral	3.3
CNU–TER–BU–2018008	larva	general	12	lateral	2
8a	slough	-	-	-	-
CNU–TER–BU–2018009	Worker/pseudergate	general	16	ventral	3.5
CNU–TER–BU–2018010	Worker/pseudergate	general	17	ventral	4.3
CNU–TER–BU–2018011	Worker/pseudergate	general	17	ventral	unmeasurable
CNU–TER–BU–2018012	Worker/pseudergate	general	17	lateral	3.8
CNU–TER–BU–2018013	Worker/pseudergate	general	17	ventral	3.3
CNU–TER–BU–2018014	Worker/pseudergate	general	17	ventral	3.5
CNU–TER–BU–2018015	Worker/pseudergate	general	17	ventral	3.9
CNU–TER–BU–2018016	Worker/pseudergate	general	17	ventral	unmeasurable
CNU–TER–BU–2018017	Worker/pseudergate	general	17	ventral	unmeasurable
CNU–TER–BU–2018018	Worker/pseudergate	general	16	ventral	4
CNU–TER–BU–2018019	Worker/pseudergate	general	17	ventral	3.5
CNU–TER–BU–2018020	Worker/pseudergate	general	17	ventral	3.3
CNU–TER–BU–2018021	Worker/pseudergate	bad	17	ventral	3.8
CNU–TER–BU–2018022	Soldier	general	16	dorsal	unmeasurable
CNU–TER–BU–2018023	Worker/pseudergate	general	17	dorsal	4.2
CNU–TER–BU–2018024	larva	general	9	lateral	2.3
CNU–TER–BU–2018025	Worker/pseudergate	bad	?	ventral	unmeasurable
CNU–TER–BU–2018026	larva	bad	9	ventral	unmeasurable
CNU–TER–BU–2018027	larva	bad	9	lateral	unmeasurable
CNU–TER–BU–2018028	Worker/pseudergate	bad	?	ventral	unmeasurable
CNU–TER–BU–2018029	Worker/pseudergate	bad	?	dorsal	4.5
CNU–TER–BU–2018030	Soldier	general	?	dorsal	4.5
CNU–TER–BU–2018031	Worker/pseudergate	general	17	lateral	3.6
CNU–TER–BU–2018032	Worker/pseudergate	general	17	ventral	3.4
CNU–TER–BU–2018033	Worker/pseudergate	general	?	ventral	2.9
CNU–TER–BU–2018034	larva	bad	?	ventral	2.4
CNU–TER–BU–2018035	larva	bad	12	ventral	2.5
CNU–TER–BU–2018036	larva	bad	12	ventral	2
CNU–TER–BU–2018037	larva	fine	10	ventral	2
CNU–TER–BU–2018038	larva	fine	11	ventral	1.7
CNU–TER–BU–2018039	Worker/pseudergate	general	17	ventral	unmeasurable
CNU–TER–BU–2018040	Worker/pseudergate	bad	?	lateral	unmeasurable
CNU–TER–BU–2018041	larva	bad	9	lateral	0.8
CNU–TER–BU–2018042	Worker/pseudergate	general	?	lateral	3.9
CNU–TER–BU–2018043	Worker/pseudergate	general	17	ventral	4.2
CNU–TER–BU–2018044	Worker/pseudergate	general	17	ventral	3.9
CNU–TER–BU–2018045	Soldier	general	?	ventral	4.7
CNU–TER–BU–2018046	larva	general	?	ventral	2.1
CNU–TER–BU–2018047	Worker/pseudergate	general	?	ventral	3.6
CNU–TER–BU–2018048	Worker/pseudergate	bad	?	lateral	unmeasurable
CNU–TER–BU–2018049	Worker/pseudergate	general	16	ventral	3.4
CNU–TER–BU–2018050	larva	general	12	ventral	2
CNU–TER–BU–2018051	Worker/pseudergate	general	?	dorsal	unmeasurable
CNU–TER–BU–2018052	Worker/pseudergate	general	?	ventral	unmeasurable
CNU–TER–BU–2018053	larva	bad	?	lateral	unmeasurable
CNU–TER–BU–2018054	Worker/pseudergate	bad	?	ventral	unmeasurable
CNU–TER–BU–2018055	larva	bad	?	dorsal	unmeasurable
CNU–TER–BU–2018056	larva	general	?	dorsal	2.8
CNU–TER–BU–2018057	Worker/pseudergate	general	?	ventral	3.8
CNU–TER–BU–2018058	Soldier	general	16	ventral	4.2
CNU–TER–BU–2018059	Worker/pseudergate	general	17	ventral	4.2
CNU–TER–BU–2018060	larva	general	?	dorsal	unmeasurable
CNU–TER–BU–2018061	Soldier	general	16	ventral	3.5
CNU–TER–BU–2018062	Soldier	general	17	dorsal	3.9
CNU–TER–BU–2018063	larva	general	11	ventral	unmeasurable
CNU–TER–BU–2018064	Worker/pseudergate	general	17	ventral	4
CNU–TER–BU–2018065	Worker/pseudergate	general	17	ventral	unmeasurable
CNU–TER–BU–2018066	larva	general	12	lateral	1.6
CNU–TER–BU–2018067	Worker/pseudergate	general	?	ventral	unmeasurable
CNU–TER–BU–2018068	Worker/pseudergate	general	17	lateral	4.1
CNU–TER–BU–2018069	Worker/pseudergate	general	17	lateral	unmeasurable
CNU–TER–BU–2018070	Worker/pseudergate	general	?	ventral	unmeasurable
CNU–TER–BU–2018071	larva	general	12	lateral	1.8
CNU–TER–BU–2018072	larva	general	11	ventral	1.4
CNU–TER–BU–2018073	Soldier	general	16	ventral	unmeasurable
CNU–TER–BU–2018074	larva	general	?	ventral	2.5
CNU–TER–BU–2018075	Worker/pseudergate	general	17	ventral	3.8
CNU–TER–BU–2018076	Worker/pseudergate	general	17	ventral	4.2
CNU–TER–BU–2018077	Soldier (Holotype)	general	16	dorsal	4.3
CNU–TER–BU–2018078	Worker/pseudergate	general	?	lateral	unmeasurable
CNU–TER–BU–2018079	Worker/pseudergate	general	17	ventral	unmeasurable
CNU–TER–BU–2018080	Worker/pseudergate	general	?	ventral	unmeasurable
CNU–TER–BU–2018081	Worker/pseudergate	general	?	ventral	unmeasurable
CNU–TER–BU–2018082	larva	bad	?	dorsal	3.9
CNU–TER–BU–2018083	Worker/pseudergate	general	?	lateral	3
CNU–TER–BU–2018084	Worker/pseudergate	general	?	ventral	unmeasurable
CNU–TER–BU–2018085	Worker/pseudergate	general	17	dorsal	unmeasurable
CNU–TER–BU–2018086	larva	general	?	ventral	unmeasurable
CNU–TER–BU–2018087	larva	general	?	ventral	2.3
CNU–TER–BU–2018088	larva	general	?	ventral	2.6
CNU–TER–BU–2018089	Worker/pseudergate	incomplete	?	ventral	unmeasurable

## Sheet: CNU008281
Data of the Cosmotermes multus gen. et sp. nov., individuals preserved in CNU008281 (figure on the right). Body directions are observed from the front. The termite specimen numbers are constituted with CNU–TER–BU–20181+”nn” (nn represents the double-digit number in the figure).
Number	caste	state of preservation	Number of antennomeres	Body direction	body length (mm)
CNU–TER–BU–2018101	soldier	fine	16	dorsal	4.41
CNU–TER–BU–2018102	soldier	Incomplete	?	dorsal	>3.95
CNU–TER–BU–2018103	Worker/pseudergate	bad	16	lateral	3.31
CNU–TER–BU–2018104	Worker/pseudergate	bad	?	lateral	3.97
CNU–TER–BU–2018105	Worker/pseudergate	bad	17	dorsal	>2.68
CNU–TER–BU–2018106	Worker/pseudergate	bad	17	dorsal	4.73

## Sheet: CNU008267
Data of the Cosmotermes opacus sp. nov., individuals preserved in CNU008267 (figure on the right). Body directions are from the front. The termite specimen numbers are constituted with CNU–TER–BU–20182+”nn” (nn represents the double-digit number in the figure).
Number	caste	state of preservation	Number of antennomeres	Body direction	body length (mm)
CNU–TER–BU–2018201	Soldier	fine	19	dorsal	6.95
CNU–TER–BU–2018202	Nymph	Incomplete	19	dorsal	>4.59
CNU–TER–BU–2018203	Worker/pseudergate	general	19	dorsal	>5.62
CNU–TER–BU–2018204	soldier	bad	19	dorsal	7.02
CNU–TER–BU–2018205	Worker/pseudergate	bad	?	dorsal	unmeasurable
