# Supplementary material for: Termite colonies from mid-Cretaceous Myanmar demonstrate their early eusocial lifestyle in damp wood
Source: Natl Sci Rev. 2019 Sep 13;7(2):381–90. doi: 10.1093/nsr/nwz141 (PMC8288961; doi:10.1093/nsr/nwz141)
Supplement: nwz141_Supplemental_Files [file nwz141_supplemental_files.zip › Supplementary_file_2.xls]

## Sheet: Matrix
Species	Character 1	Character 2	Character 3	Character 4	Character 5	Character 6	Character 7	Character 8	Character 9	Character 10	Character 11	Character 12	Character 13	Character 14	Character 15	Character 16	Character 17	Character 18	Character 19	Character 20	Character 21	Character 22	Character 23	Character 24	Character 25	Character 26	Character 27	Character 28	Character 29	Character 30	Character 31	Character 32	Character 33	Character 34	Character 35	Character 36	Character 37	Character 38	Character 39	Character 40	Character 41	Character 42	Character 43	Character 44	Character 45	Character 46	Character 47	Character 48	Character 49
Periplaneta americana	0	0	0	-	-	0	0	0	0	0	0	0	0	-	-	1	0	0	1	0	0	0	0	0	2	0	0	0	0	-	0	0	-	0	0	0	0	-	-	-	-	1	0	-	0	0	0	7	0
Anacanthotermes vagans	2	1	1	0	0	1	1	0	1	1	2	1	1	0	0	0	1	1	1	2	0	1	1	1	2	1	1	0	0	1	1	1	2	2	1	0	0	0	0	0	1	1	0	0	0	0	1	7	0
Anacanthotermes viarum	2	1	1	0	0	1	1	0	1	0	1	1	1	0	0	0	1	2	2	2	0	1	1	1	2	1	0	0	0	1	1	1	2	2	1	0	0	0	0	0	1	1	0	1	0	0	1	5	0
Anisotermes xiai	2	1	0	-	1	1	?	?	?	1	2	?	1	?	0	0	1	1	0	0	0	0	0	0	1	0	1	0	0	0	1	1	0	1	0	0	0	0	0	1	1	1	0	2	0	1	1	(3 5 6）	1
Archotermopsis tornquisti	3	1	1	?	?	1	?	?	?	0	2	1	0	?	?	0	1	2	2	1	0	0	1	1	1	1	0	-	0	-	1	1	1	2	1	0	0	0	-	0	-	1	0	2	0	1	1	-	?
Archotermopsis wroughtoni	2	1	1	1	0	1	0	1	0	0	2	1	0	0	0	0	1	2	2	1	0	0	1	1	1	1	0	-	0	-	1	1	1	2	1	0	0	0	-	0	-	1	0	-	0	0	1	-	0
Baissatermes lapideus	?	?	?	?	?	?	?	?	?	0	?	?	1	?	?	?	0	1	?	?	?	?	?	1	1	1	0	1	0	?	1	1	?	2	-	?	0	0	?	0	?	1	0	2	0	0	1	5	?
Carinatermes nascimbenei	?	1	1	?	?	1	?	?	?	?	2	0	1	?	?	1	0	1	0	0	0	0	0	1	2	1	0	1	0	0	1	1	?	2	-	?	0	0	0	1	1	1	0	2	0	0	1	4	0
Cratokalotermes santanensis	?	1	?	?	?	1	?	?	?	1	2	?	1	?	?	0	1	2	1	?	?	?	?	?	2	?	?	-	0	?	1	-	?	2	-	?	0	?	?	?	?	1	0	2	?	0	1	3	?
Cratomastotermes wolfschwennigeri	?	?	?	?	?	1	?	?	?	?	?	?	1	?	?	1	0	1	0	0	0	0	-	?	2	?	?	0	0	0	1	-	?	?	-	?	0	?	?	?	?	1	0	0	?	0	1	?	?
Cryptocercus matilei	1	1	0	-	-	0	0	0	0	0	1	0	0	-	-	1	0	0	1	0	0	0	0	0	-	-	-	-	1	-	-	-	-	-	-	-	-	-	-	-	-	-	-	-	-	-	-	-	0
Cryptotermes brevis	3	1	1	1	0	1	1	0	0	0	3	1	1	0	1	0	0	1	0	2	0	0	1	1	2	1	2	1	0	0	1	1	1	2	1	0	1	0	1	1	1	0	0	2	2	1	1	3	1
Cryptotermes cavifrons	3	1	1	1	0	1	1	0	0	0	3	1	1	0	1	0	0	1	0	2	0	0	1	1	2	1	2	1	0	0	1	1	1	2	1	0	1	0	1	1	1	0	0	2	2	1	1	3	1
Cryptotermes glaesarius	3	1	1	?	1	1	?	?	?	1	3	1	1	?	?	0	0	1	0	2	0	0	1	1	2	1	2	1	0	0	1	1	1	2	1	0	1	0	1	1	1	0	0	2	-	1	1	6	?
Cryptotermes yamini	3	1	1	?	1	1	?	?	?	1	3	1	1	?	?	0	0	1	0	2	0	0	1	1	2	1	2	1	0	0	1	1	1	2	1	0	1	0	1	1	1	0	0	2	-	1	1	6	?
Dharmatermes avernalis	?	1	?	?	?	1	0	?	0	?	2	?	1	0	?	0	0	1	1	?	0	?	?	1	0	1	0	1	0	0	1	1	?	2	-	?	0	1	1	0	0	1	0	2	0	1	1	5	?
Electrotermes affinis	3	1	1	?	?	1	?	?	?	0	3	1	1	?	?	0	0	1	0	2	0	0	1	1	0	1	2	1	0	0	1	1	1	2	1	0	1	0	1	1	0	1	0	2	1	1	1	4	?
Garmitermes succineus	2	1	0	?	?	0	?	?	?	0	3	0	1	?	?	0	1	1	0	0	0	0	0	1	?	0	?	?	0	0	1	1	0	?	?	?	?	0	0	1	1	?	?	?	?	?	1	?	?
Glyptotermes paleoliberatus	3	1	1	?	1	1	?	?	?	1	3	1	1	?	?	0	0	1	0	2	0	0	1	1	0	1	2	1	0	0	1	1	1	2	1	0	1	0	1	1	1	0	0	2	-	1	1	1	?
Glyptotermes tuberculatus	3	1	1	1	0	1	1	0	0	0	3	1	1	0	1	0	0	1	0	2	0	0	1	1	0	1	2	1	0	0	1	1	1	2	1	0	1	0	1	0	1	0	0	2	2	1	1	1	1
Hodotermes eritnreensis	2	1	1	0	0	1	1	0	1	1	2	0	1	0	0	0	1	1	1	2	1	1	0	1	1	1	0	1	0	1	1	1	1	2	1	0	0	1	0	0	1	1	1	0	0	0	1	4	0
Hodotermes mossambicus	2	1	1	0	0	1	1	0	1	0	1	1	1	0	0	0	1	1	2	2	1	1	1	1	2	1	0	0	0	1	1	1	1	2	1	0	0	0	0	0	1	1	0	1	0	0	1	5	0
Hodotermopsis sjostedti	2	1	1	-	-	1	0	1	0	0	2	1	1	0	0	-	-	-	-	1	0	-	1	1	1	1	0	-	0	-	1	1	-	2	1	0	0	0	-	0	-	1	0	-	0	0	1	-	0
Idanotermes desioculus	?	1	1	?	?	1	?	?	?	?	2	0	1	?	?	0	1	1	1	0	0	0	0	1	?	?	?	0	0	?	1	?	?	?	1	?	0	?	?	?	?	?	?	1	0	1	?	?	?
Incisitermes schwarzi	3	1	1	1	0	1	1	0	0	0	3	1	1	0	0	0	0	1	0	2	0	0	1	1	2	1	2	1	0	0	1	1	1	2	1	0	1	0	1	1	1	0	0	2	2	1	1	3	1
Kachinitermopsis burmensis	3	1	1	?	?	1	?	?	?	?	3	?	1	?	?	?	?	1	?	2	0	0	?	?	?	1	1	1	0	?	?	?	?	2	1	1	1	?	?	?	?	?	1	2	0	1	?	6	?
Kalotermes flavicollis	3	1	1	1	0	1	1	0	0	0	3	1	1	0	0	0	0	1	0	2	0	0	1	1	1	1	2	1	0	0	1	1	1	2	1	0	1	0	1	1	1	0	0	2	0	1	1	5	1
Krishnatermes yodhha	2	1	1	1	0	1	0	1	0	0	2	1	0	0	0	0	0	1	0	0	0	0	0	0	2	0	0	0	0	0	1	1	0	2	1	?	0	0	0	0	1	1	0	2	0	1	1	6	0
Lebanotermes veltzae	1	1	1	?	?	1	?	?	?	?	?	?	1	?	?	0	?	1	1	0	0	1	0	0	0	?	?	1	0	?	1	1	?	2	1	?	0	?	?	?	?	1	0	2	0	0	?	7	?
Mariconitermes talicei	?	1	?	?	?	1	?	?	?	0	2	?	1	?	?	0	1	1	1	0	0	0	-	1	2	0	0	0	0	0	1	-	?	2	-	?	0	0	0	1	1	1	0	0	0	0	1	5	?
Mastotermes darwiniensis	1	1	1	-	1	1	1	0	0	0	3	0	1	0	0	0	0	1	0	0	0	0	0	1	1	0	0	0	0	0	1	1	0	1	0	0	0	0	0	0	1	1	0	0	0	0	1	6	1
Mastotermes electrodominicanus	2	1	1	?	?	1	?	?	?	0	3	0	1	?	?	0	0	1	0	0	0	0	0	1	1	0	0	0	0	0	1	1	0	1	0	0	0	0	0	0	1	1	0	0	0	0	1	7	?
Mastotermes electromexicus	2	1	1	?	?	1	?	?	?	1	3	0	1	?	?	0	0	1	0	0	0	0	0	1	1	0	0	0	0	0	1	1	0	1	0	0	0	0	0	0	1	1	0	0	0	0	1	?	?
Mastotermes minutus	3	1	0	?	?	1	?	?	?	0	3	?	1	?	?	0	0	1	0	0	0	0	0	1	1	0	0	0	0	?	1	1	0	1	0	0	0	0	?	?	?	1	0	0	0	0	1	(3 4 5 6 7）	?
Meiatermes araripena	2	1	1	?	?	1	?	?	?	0	2	?	1	?	?	1	0	1	0	0	0	0	-	1	2	1	0	0	0	0	1	-	?	2	-	?	0	0	0	1	0	-	0	0	0	0	1	5	?
Meiatermes bertrani	?	1	1	?	-	1	0	1	?	0	2	?	1	0	?	1	0	1	0	0	0	0	-	1	2	1	0	0	0	?	1	-	?	2	-	0	0	0	?	?	?	1	0	0	0	0	1	6	?
Melqartitermes myrrheus	3	1	1	?	?	1	?	0	?	1	?	?	1	?	?	1	0	1	0	0	0	0	1	1	2	1	1	0	0	0	1	1	?	2	-	?	0	0	0	1	?	1	0	2	0	1	1	5	0
Microhodotermes viator	2	1	1	0	0	1	1	0	0	0	1	1	1	0	0	0	1	1	2	2	1	1	1	1	2	1	0	0	0	1	1	1	1	2	1	0	0	0	0	0	0	1	0	1	0	0	1	5	0
Morazatermes krishnai	?	1	?	?	?	1	?	?	?	1	2	?	1	?	?	0	1	1	1	0	0	1	?	?	2	?	2	0	0	0	1	?	?	2	1	?	0	?	?	?	?	1	0	0	0	1	?	?	?
Mylacrotermes cordatus	?	1	1	?	?	1	?	?	?	1	2	0	1	?	?	0	1	1	0	0	0	1	?	1	?	1	?	?	0	0	1	0	0	?	?	?	?	?	0	1	0	?	?	?	?	?	1	?	?
Neotermes castaneus	3	1	1	1	0	1	1	0	0	0	3	1	1	0	0	0	0	1	0	2	0	0	1	1	2	1	2	1	0	0	1	1	1	2	1	0	1	0	1	1	1	0	0	2	2	0	1	4	1
Porotermes adamsoni	3	1	1	0	0	1	0	1	0	0	2	1	1	0	0	0	1	2	1	0	0	1	1	1	1	1	0	1	0	1	1	1	1	2	1	1	0	2	0	0	1	1	0	2	0	1	1	5	1
Porotermes planiceps	3	1	1	0	0	1	0	1	0	0	2	1	1	0	0	0	1	2	1	0	0	1	1	1	1	1	0	1	0	1	1	1	1	2	1	1	0	2	0	0	1	1	0	2	0	1	1	7	1
Proelectrotermes berendtii	3	1	1	?	?	1	?	?	?	0	3	?	1	?	?	0	0	1	0	2	0	0	1	1	2	1	1	1	0	0	1	1	1	2	1	0	1	0	1	1	1	1	0	2	?	1	1	(3 4 5 6 7）	?
Proelectrotermes holmgreni	?	?	?	?	?	?	?	?	?	?	?	?	?	?	?	?	?	?	?	2	0	0	?	1	2	1	1	1	0	?	1	1	?	2	1	?	1	0	?	?	?	1	0	2	0	1	1	5	?
Proelectrotermes swinhoei	3	1	1	?	?	1	?	?	?	?	3	?	?	?	?	?	?	?	?	?	?	?	?	1	?	1	1	1	0	?	1	1	?	2	1	?	1	0	?	?	?	1	0	2	0	1	1	5	?
Pterotermes occidentis	3	1	1	0	0	1	1	0	0	0	3	1	1	0	0	0	0	1	0	2	0	1	1	1	2	1	2	1	0	-	1	1	1	2	1	0	1	0	1	1	1	0	0	2	0	0	1	5	1
Santonitermes chloeae	?	1	?	?	?	1	?	?	?	?	?	0	1	?	?	?	?	1	?	0	0	1	1	0	?	1	1	?	0	0	1	1	?	0	?	?	0	?	?	?	?	1	0	1	0	0	?	6	?
Stolotermes brunneicornis	3	1	1	0	0	1	0	1	0	0	2	1	1	0	0	0	1	2	1	2	0	1	1	1	1	1	0	1	0	0	1	1	1	2	1	1	0	2	0	0	1	1	0	2	0	1	1	5	1
Stolotermes victoriensis	3	1	1	0	0	1	0	1	0	1	2	1	1	0	0	0	1	2	1	2	0	1	1	1	1	1	0	1	0	1	1	1	1	2	1	1	1	2	0	0	1	1	1	2	0	1	1	7	1
Syagriotermes salomeae	?	1	?	?	?	1	?	?	?	?	?	?	?	?	?	?	?	1	?	0	0	0	1	1	1	1	2	1	0	0	1	1	?	?	1	?	0	0	0	?	0	1	0	2	1	1	?	6	?
Tanytermes anawrahtai	3	1	1	?	?	1	?	0	?	1	2	?	1	0	?	1	0	2	1	2	0	0	?	1	1	1	1	1	0	0	1	1	?	2	-	?	0	0	0	0	0	1	0	2	0	1	1	7	?
Termopsis bremii	2	1	1	?	?	1	?	?	?	1	2	1	1	?	?	1	0	1	1	0	0	0	1	1	0	1	0	0	0	0	1	1	1	2	1	?	0	0	0	1	0	1	0	0	0	0	1	7	0
Termopsis ukapirmasi	2	1	1	?	?	1	?	?	?	1	2	1	1	?	?	1	0	1	1	0	0	0	1	1	0	1	0	0	0	0	1	1	1	2	1	?	0	?	1	1	1	1	0	0	0	0	1	7	0
Zootermopsis angusticollis	2	1	1	1	0	1	0	1	0	0	2	1	1	0	0	0	1	2	1	1	0	0	1	1	1	1	0	1	0	0	1	1	1	2	1	0	0	0	0	0	1	1	0	-	0	0	1	7	0
Cosmotermes gen. n.	3	1	1	0	0	1	0	1	?	0	2	?	1	0	0	0	1	1	0	2	(0 1)	1	1	1	1	1	1	1	0	1	1	1	?	2	1	?	0	2	0	0	1	1	0	2	0	1	1	7	?
[truncated: 25 more columns]

## Sheet: Character-State description
Character	Character-State Descriptions
1. Number of alate/imago antennomeres	50 or more antennomeres=0; 30-40 antennomeres=1; 23-28 antennomeres=2; 11-22 antennomeres=3
2. Structure of imago flagellum	flagellomeres filiform=0; flagellomeres moniliform=1;
3. Apex of imago flagellum	distal 7-8 articles tapered=0; distal 7-8 articles not tapered=1;
4. Pigmentation of soldier compound eyes	present=0; absent=1;
5. Soldier compound eyes	rudimentary=0; absent=1;
6. Position of alate head	hypo-/orthognathous=0; prognathous=1;
7. Marginal teeth of left mandible of alate	greater than or equal to three=0; two teeth=1;
8. Subsidiary tooth of right mandible of alate	absent=0; present=1;
9. Lacinial teeth of maxilla	both teeth apical=0; one tooth subapical=1;
10. Y-shaped coronal ecdysial cleavage line in imago	present=0; absent or highly vestigial=1;
11. Pair of ocelluslike structures (5 ocelloids) near inner margin of compound eye	present as circular tympanalike areas=0; vestigial as areas of weakened or pale cuticle=1; absent=2; present and nearly lens like (superficially resembling ocelli and historically termed ocelli by isopterists)=3;
12. Occipital sulcus	present=0; absent or highly vestigial=1;
13. Compound eye	lenticular=0; circular=1;
14. Notch between first and third marginal teeth	present=0; absent=1;
15. Soldier head capsule	rectangular in dorsal aspect=0; phragmotic, plug shaped=1;
16. Pronotal posterolateral corners of imago	broadly arched=0; acutely rounded, nearly orthogonal=1;
17. Pronotal lateral margins of imago	subparallel=0; converging=1;
18. Pronotal size of imago	covering head dorsally=0; not covering head but with width greater than or equal to head=1; width significantly less than head width=2;
19. Pronotal anterior margin of imago	concave=0; relatively straight=1; convex, with anterolateral corners developed=2;
20. Tarsomeres	pentamerous, fully developed=0; pentamerous, second tarsal article reduced=1; tetramerous (second tarsal article lost)=2; trimerous=3
21. Metabasitarsomere length	less than twice the width=0; more than 3 times the width=1; more than twice but less than 3 times=2;
22. Pretarsal arolium	present=0; absent=1;
23. Procoxal ventral keel of alate	present=0; absent=1;
24. Protibial spines along length	present and extensive=0; absent, reduced to apical spines/spurs=1;
25. forewingLength of R1	short, extending in quarter of wing length=0; median, extending in third of wing length=1; long, extending to or past wing midlength=2;
26. Forewing Rs	branched basally in scale with 2-3 branches=0; simple in scale=1;
27. Forewing CuA	shorter, to around wing midlength=0; long, to point within apical third of wing=1; elongate and extensively developed, extending to apex or subapex, posteriorly along one-half wing, with 6 or more branches=2;
28. Multiple branches of R1	present=0; absent=1;
29. Wings	present=0; absent=1;
30. Forewing scale relative to hind wing scale	apical margin of forewing scale meeting or overlapping hind scale=0; scales well separated=1;
31. Fore- and hind wings	not dehiscent=0; dehiscent=1;
32. Forewing basal cleavage suture	absent=0; present=1;
33. Hind wing basal cleavage suture	absent=0; present but rudimentary=1; completely developed=2;
34. Sclerotization of veins	all uniformly sclerotized=0; Sc, R, and M thick and sclerotized relative to CuA=1; Sc and R sclerotized relative to M and CuA=2;
35. Anal lobe of hind wing	present=0; absent (wing homonomous)=1;
36. Hind wing vein A1	present=0; absent=1;
37. Wing membrane surface	smooth=0; nodulose or pimplate=1;
38. Distal margin of forewing scale	evenly convex=0; straight to slightly convex=1; straight and diagonal=2;
39. CuP in forewing scale	convex=0; straight or concave=1;
40. Humeral margin of forewing scale	flat=0; swollen beyond level of costal margin=1;
41. Forewing CuP	terminates prior to posterior tip of basal suture=0; terminates in basal suture=1;
42. Position of forewing vein M	close to Rs=0; midway between Rs and CuA or closer to latter=1;
43. Costalization of forewing	not costalized=0; C+Sc+R and Rs extremely close and simple and parallel=1;
44. Branches of Rs	with dorsal and ventral branches, inferiors irregular (acute go tip)=0; with dorsal and ventral branches, inferiors angled & parallel=1; with short dorsal branches only or simple=2;
45. Branches of vein M	with two or more branches=0; with one apical branch=1; simple (unbranched)=2;
46. Radial field	encompassing apex or terminating at apex=0; terminating anterior to apex=1;
47. Development of CuP	extensive, developed as claval furrow=0; reduced, confined to short, simple vein near wing base=1;
48. Number of superior branches of Rs	none=0; one=1; two=2; three=3; four=4; five=5; six=6; seven or more=7;
49. Female styli	present=0; absent=1;
50. Imago cercus segmentation	four or higher=0; three=1; one or two=2;
51. Castes	absent=0; present, with true workers=1; present, without true workers=2;
52. Ootheca	present=0; absent=1;
53. Presence of Blattabacterium in fat body	present=0; absent=1;
54. Presence of flagellates and ciliates	present=0; absent=1;
55. Wood feeding	absent=0; present=1;
56. Social organization	absent=0; extended parental care=1; eusocial=2;
57. Living in structures/nests	absent=0; present=1;
58. Soldiers	present=0; absent=1;
59. Soldier heads	normal=0; flattened=1;
60. Protibial apical spur number	three or more=0; two=1;
61. Mesotibial apical spurs	four or five=0; three=1; two=2;
62. Metatibial apical spurs	four=0; three=1; two=2;
63. Sternal gland on third sternum	present=0; absent=1;
64. Sternal gland on fourth sternum	present=0; absent=1;
65. Sternal gland on fifth sternum	present=0; absent=1;
66. Soldier mandibles bending tropism	bending ventrally=0; bending dorsally=1;
67. Abdomen exterior	plump with cerci developed ventrolaterally=0; sterna constrictive with cerci developed ventrally=1;
68. Medial field location	encompassing wing apex=0; on lower margin=1; malformed or M coalescent with Rs=2;
69. Dorsal view of head capsule	rounded=0; triangular=1;
70. Mesotibia spine	present=0; absent=1;
71. Metatibia spine	present=0; absent=1;
72. Compound eyes anterior emargination	present=0; absent=1;
73. Soldier femora swollen	absent=0; meso- and meta-femur swollen=1; metafemur swollen=2;
74. Veins among longitudinal veins	abundant cross veins present=0; majority reticulated veins with several cross veins=1; totally reticulated veins with =2; reduced to tuberculate vein most parallel to longitudinal veins=3; reduced to dispersive nodules or absent=4;
