# Supplementary material for: Termite colonies from mid-Cretaceous Myanmar demonstrate their early eusocial lifestyle in damp wood
Source: Natl Sci Rev. 2019 Sep 13;7(2):381–90. doi: 10.1093/nsr/nwz141 (PMC8288961; doi:10.1093/nsr/nwz141)
Supplement: nwz141_Supplemental_Files [file nwz141_supplemental_files.zip › Supplementary_file_3.tnt]

xread
74 56
Periplaneta_americana	000--00000000--10010000020000-00-0000----10-0007000011000--000----011000-0
Anacanthotermes_vagans	21100110112110001112011121100111221000001100001700111012100000101001011002
Anacanthotermes_viarum	21100110101110001222011121000111221000001101001500111012100000101001011002
Anisotermes_xiai	210-11???12?1?001100000010100011010000011102011[3 5 6]1?1???1??00000???100000101
Archotermopsis_tornquisti	311??1???0210??012210011110-0-11121000-0-102011-?0?????????002?????10????2
Archotermopsis_wroughtoni	211101010021000012210011110-0-11121000-0-10-001-00111012100002101011000002
Baissatermes_lapideus	?????????0??1???01?????111010?11?2-?00?0?1020015??????????????????010?????
Carinatermes_nascimbenei	?11??1????201??10100000121010011?2-?00011102001400?????????011?????00??1?2
Cratokalotermes_santanensis	?1???1???12?1??0121?????2??-0?1-?2-?0????102?013?2????????????????000??1??
Cratomastotermes_wolfschwennigeri	?????1??????1??1010000-?2??0001-??-?0????100?01????????????????????10????1
Cryptocercus_matilei	110--00000100--100100000----1-------------------000000111--000----0-0001--
Cryptotermes_brevis	31110110003110100102001121210011121010111002211312211012100011110102011102
Cryptotermes_cavifrons	31110110003110100102001121210011121010111002211312211012100011110102011102
Cryptotermes_glaesarius	311?11???1311??00102001121210011121010111002-116?2?????????011????020??1?4
Cryptotermes_yamini	311?11???1311??00102001121210011121010111002-116?2?????????011????020??1?4
Dharmatermes_avernalis	?1???10?0?2?10?0011?0??101010011?2-?011001020115?????????????0?????00?11?3
Electrotermes_affinis	311??1???0311??001020011012100111210101101021114?2?????????011?????10????3
Garmitermes_succineus	210??0???0301??011000001?0??00110????0011?????1????????????000????0?0001??
Glyptotermes_paleoliberatus	311?11???1311??00102001101210011121010111002-111?2?????????011????020111?4
Glyptotermes_tuberculatus	31110110003110100102001101210011121010101002211112211012100011110102011104
Hodotermes_eritnreensis	21100110112010001112110111010111121001001110001401111012100011101001011002
Hodotermes_mossambicus	21100110101110001122111121000111121000001101001500111012100000101001000002
Hodotermopsis_sjostedti	211--1010021100----10-11110-0-11-21000-0-10-001-00111012100000101011000002
Idanotermes_desioculus	?11??1????201??011100001???00?1???1?0??????101???0?????????001????00000??1
Incisitermes_schwarzi	31110110003110000102001121210011121010111002211312211012100011110102011103
Kachinitermopsis_burmensis	311??1????3?1????1?200???1110????2111?????1201?6??????1???????????000??1?3
Kalotermes_flavicollis	31110110003110000102001111210011121010111002011512211012100011110101011104
Krishnatermes_yodhha	21110101002100000100000020000011021?000011020116001????2?01001???100000102
Lebanotermes_veltzae	111??1??????1??0?11001000??10?11?21?0????10200?7?0?????????000????010000?1
Mariconitermes_talicei	?1???1???02?1??0111000-12000001-?2-?000111000015?1????????????????010??1?1
Mastotermes_darwiniensis	111-1110003010000100000110000011010000001100001610100012100000000100000101
Mastotermes_electrodominicanus	211??1???0301??001000001100000110100000011000017?0????????0000???1000001?1
Mastotermes_electromexicus	211??1???1301??00100000110000011010000001100001??0?????????000???1??0??1??
Mastotermes_minutus	310??1???03?1??00100000110000?11010000???100001[3 4 5 6 7]?0?????????000????0?0001??
Meiatermes_araripena	211??1???02?1??1010000-12100001-?2-?00010-000015?1????????????????010??1?2
Meiatermes_bertrani	?11?-101?02?10?1010000-121000?1-?2-000???1000016??1?????????????????0?????
Melqartitermes_myrrheus	311??1?0?1??1??10100001121100011?2-?0001?102011500?????????000????010??1?3
Microhodotermes_viator	21100110001110001122111121000111121000000101001500111012100000101001000112
Morazatermes_krishnai	?1???1???12?1??0111001??2?20001??21?0????10001?????????????011?????00001?1
Mylacrotermes_cordatus	?11??1???1201??0110001?1?1??00100?????010?????1????????????121????0?0001??
Neotermes_castaneus	31110110003110000102001121210011121010111002201412211012100011110102011101
Porotermes_adamsoni	31100101002110001210011111010111121102001102011510111012101001101001011102
Porotermes_planiceps	31100101002110001210011111010111121102001102011710111012101011101001010102
Proelectrotermes_berendtii	311??1???03?1??00102001121110011121010111102?11[3 4 5 6 7]?2?????????011??????0?????
Proelectrotermes_holmgreni	???????????????????200?121110?11?21?10???1020115?????????????1?????10?0??3
Proelectrotermes_swinhoei	311??1????3????????????1?1110?11?21?10???1020115???????????????????00????3
Pterotermes_occidentis	31100110003110000102011121210-11121010111002001512211012100011110?010111?3
Santonitermes_chloeae	?1???1?????01????1?00110?11?0011?0??0????10100?6?0?????????000????010011?3
Stolotermes_brunneicornis	31100101002110001212011111010011121102001102011510111012101012101001011124
Stolotermes_victoriensis	31100101012110001212011111010111121112001112011710111012101012101001011124
Syagriotermes_salomeae	?1???1???????????1?0001111210011??1?000?010211?6???????????000????00?11??3
Tanytermes_anawrahtai	311??1?0?12?10?1021200?111110011?2-?000001020117???????????112?????00111?3
Termopsis_bremii	211??1???1211??10110001101000011121?00010100001700?????????001??????0?01??
Termopsis_ukapirmasi	211??1???1211??10110001101000011121?0?111100001700?????????001?????10001?2
Zootermopsis_angusticollis	2111010100211000121100111101001112100000110-001700111012100000101011000012
Cosmotermes	31100101?02?10001102[0 1]11111110111?21?020011020117?0????12101012???000011102
;
cnames
{0 Number_of_alate/imago_antennomeres 50_or_more_antennomeres 30-40_antennomeres 23-28_antennomeres 11-22_antennomeres_1;
{1 Structure_of_imago_flagellum flagellomeres_filiform flagellomeres_moniliform_2;
{2 Apex_of_imago_flagellum distal_7-8_articles_tapered distal_7-8_articles_not_tapered_3;
{3 Pigmentation_of_soldier_compound_eyes present absent_5;
{4 Soldier_compound_eyes rudimentary absent_6;
{5 Position_of_alate_head hypo-/orthognathous prognathous_7;
{6 Marginal_teeth_of_left_mandible_of_alate greater_than_or_equal_to_three two_teeth_8;
{7 Subsidiary_tooth_of_right_mandible_of_alate absent present_9;
{8 Lacinial_teeth_of_maxilla both_teeth_apical one_tooth_subapical_10;
{9 Y-shaped_coronal_ecdysial_cleavage_line_in_imago present absent_or_highly_vestigial_11;
{10 Pair_of_ocelluslike_structures_(5_ocelloids)_near_inner_margin_of_compound_eye present_as_circular_tympanalike_areas vestigial_as_areas_of_weakened_or_pale_cuticle absent present_and_nearly_lens_like_(superficially_resembling_ocelli_and_historically_termed_ocelli_by_isopterists)_12;
{11 Occipital_sulcus present absent_or_highly_vestigial_13;
{12 Compound_eye lenticular circular_14;
{13 Notch_between_first_and_third_marginal_teeth present absent_15;
{14 Soldier_head_capsule rectangular_in_dorsal_aspect phragmotic,_plug_shaped_17;
{15 Pronotal_posterolateral_corners_of_imago broadly_arched acutely_rounded,_nearly_orthogonal_18;
{16 Pronotal_lateral_margins_of_imago subparallel converging_19;
{17 Pronotal_size_of_imago covering_head_dorsally not_covering_head_but_with_width_greater_than_or_equal_to_head width_significantly_less_than_head_width_20;
{18 Pronotal_anterior_margin_of_imago concave relatively_straight convex,_with_anterolateral_corners_developed_21;
{19 Tarsomeres pentamerous,_fully_developed pentamerous,_second_tarsal_article_reduced tetramerous_(second_tarsal_article_lost) trimerous_22;
{20 Metabasitarsomere_length less_than_twice_the_width more_than_3_3_the_width;
{21 Pretarsal_arolium present absent_24;
{22 Procoxal_ventral_keel_of_alate present absent_25;
{23 Protibial_spines_along_length present_and_extensive absent,_reduced_to_apical_spines/spurs_26;
{24 forewingLength_of_R1 short,_extending_in_quarter_of_wing_length median,_extending_in_third_of_wing_length long,_extending_to_or_past_wing_midlength_27;
{25 Forewing_Rs branched_basally_in_scale_with_2-3_branches simple_in_scale_28;
{26 Forewing_CuA shorter,_to_around_wing_midlength long,_to_point_within_apical_third_of_wing elongate_and_extensively_developed,_extending_to_apex_or_subapex,_posteriorly_along_one-half_wing,_with_6_or_more_branches_29;
{27 Multiple_branches_of_R1 present absent_30;
{28 Wings present absent_31;
{29 Forewing_scale_relative_to_hind_wing_scale apical_margin_of_forewing_scale_meeting_or_overlapping_hind_scale scales_well_separated_32;
{30 Fore-_and_hind_wings not_dehiscent dehiscent_34;
{31 Forewing_basal_cleavage_suture absent present_35;
{32 Hind_wing_basal_cleavage_suture absent present_but_rudimentary completely_developed_36;
{33 Sclerotization_of_veins all_uniformly_sclerotized Sc,_R,_and_M_thick_and_sclerotized_relative_to_CuA Sc_and_R_sclerotized_relative_to_M_and_CuA_37;
{34 Anal_lobe_of_hind_wing present absent_(wing_homonomous)_38;
{35 Hind_wing_vein_A1 present absent_39;
{36 Wing_membrane_surface smooth nodulose_or_pimplate_40;
{37 Distal_margin_of_forewing_scale evenly_convex straight_to_slightly_convex straight_and_diagonal_41;
{38 CuP_in_forewing_scale convex straight_or_concave_42;
{39 Humeral_margin_of_forewing_scale flat swollen_beyond_level_of_costal_margin_43;
{40 Forewing_CuP terminates_prior_to_posterior_tip_of_basal_suture terminates_in_basal_suture_44;
{41 Position_of_forewing_vein_M close_to_Rs midway_between_Rs_and_CuA_or_closer_to_latter_45;
{42 Costalization_of_forewing not_costalized C+Sc+R_and_Rs_extremely_close_and_simple_and_parallel_46;
{43 Branches_of_Rs with_dorsal_and_ventral_branches,_inferiors_irregular_(acute_go_tip) with_dorsal_and_ventral_branches,_inferiors_angled_&_parallel with_short_dorsal_branches_only_or_simple_47;
{44 Branches_of_vein_M with_two_or_more_branches with_one_apical_branch simple_(unbranched)_48;
{45 Radial_field encompassing_apex_or_terminating_at_apex terminating_anterior_to_apex_49;
{46 Development_of_CuP extensive,_developed_as_claval_furrow reduced,_confined_to_short,_simple_vein_near_wing_base_50;
{47 Number_of_superior_branches_of_Rs none one two three four five six seven_or_more_51;
{48 Female_styli present absent_52;
{49 Imago_cercus_segmentation four_or_higher three one_or_two_53;
{50 Castes absent present,_with_workers present,_without_workers_54;
{51 Ootheca present absent_55;
{52 Presence_of_Blattabacterium_in_fat_body present absent_56;
{53 Presence_of_flagellates_and_ciliates present absent_57;
{54 Wood_feeding absent present_58;
{55 Social_organization absent extended_parental_care eusocial_59;
{56 Living_in_structures/nests absent present_60;
{57 Soldiers present lost_61;
{58 Soldier_heads normal flattened_63;
{59 Protibial_apical_spur_number three_or_more two_68;
{60 Mesotibial_apical_spurs four_or_five three two_69;
{61 Metatibial_apical_spurs four three two_70;
{62 Sternal_gland_on_third_sternum present absent_71;
{63 Sternal_gland_on_fourth_sternum present absent_72;
{64 Sternal_gland_on_fifth_sternum present absent_73;
{65 Soldier_mandibles_bending_tropism bending_ventrally bending_dorsally=1_74;
{66 Abdomen_exterior plump_with_cerci_developed_ventrolaterally flat_with_long_cerci_developed_ventrally_75;
{67 medial_field_location encompassing wing apex on_lower_margin=1 malformed_or_coalescent_with_Rs_76;
{68 Dorsal_view_of_head_capsule rounded triangular_77;
{69 mesotibia_spine present absent_78;
{70 metatibia_spine present absent_79;
{71 compound_eyes_anterior_emargination present absent_80;
{72 Soldier_femora_swollen absent meso-_and_meta-femur_swollen metafemur_swollen_81;
{73 Veins_among_longitudinal_veins abundant_cross_veins_present majority_reticulate_veins_with_several_cross_vein totally_reticulate_veins reduced_to_tuberculate_vein_most_parallel_to_longitudinal_veins reduced_to_dispersive_nodules_or_absent_82;
;
proc /;
comments 0
;
